# Supplementary material for: Distributed lag interrupted time series model for unclear intervention timing: effect of a statement of emergency during COVID-19 pandemic
Source: BMC Med Res Methodol. 2022 Jul 25;22:202. doi: 10.1186/s12874-022-01662-1 (PMC9310355; doi:10.1186/s12874-022-01662-1)
Supplement: Supplementary file 1 — Additional file 1. Observed and estimated human mobility index (HMI) in osaka and Ehime. [file 12874_2022_1662_MOESM1_ESM.xlsx]

## Sheet: Sheet1
Osaka: Grocery and Pharmacy																	Ehime: Transit stationsand Pharmacy
Date	First difference								Original								Date	First difference								Original
	Observed	Normal1	Normal2	Normal3	Uniform	cITS	ARIMA		Observed	Normal1	Normal2	Normal3	Uniform	cITS	ARIMA			Observed	Normal1	Normal2	Normal3	Uniform	cITS	ARIMA		Observed	Normal1	Normal2	Normal3	Uniform	cITS	ARIMA
2020-02-20	-1.42857	-1.42857	-1.42857	-1.42857	-1.42857	-1.42857	-1.42857		-1.42857	-1.42857	-1.42857	-1.42857	-1.42857	-1.42857	-1.42857		2020-02-20	0.142857	0.142857	0.142857	0.142857	0.142857	0.142857	0.142857		0.142857	0.142857	0.142857	0.142857	0.142857	0.142857	0.142857
2020-02-21	2	2	2	2	2	2	2		0.571429	0.571429	0.571429	0.571429	0.571429	0.571429	0.571429		2020-02-21	5.28571	5.28571	5.28571	5.28571	5.28571	5.28571	5.28571		5.42857	5.42857	5.42857	5.42857	5.42857	5.42857	5.42857
2020-02-22	-0.285714	-0.285714	-0.285714	-0.285714	-0.285714	-0.285714	-0.285714		0.285714	0.285714	0.285714	0.285714	0.285714	0.285714	0.285714		2020-02-22	3.14286	3.14286	3.14286	3.14286	3.14286	3.14286	3.14286		8.57143	8.57143	8.57143	8.57143	8.57143	8.57143	8.57143
2020-02-23	0.428571	0.428571	0.428571	0.428571	0.428571	0.428571	0.428571		0.714286	0.714286	0.714286	0.714286	0.714286	0.714286	0.714286		2020-02-23	0.571429	0.571429	0.571429	0.571429	0.571429	0.571429	0.571429		9.14286	9.14286	9.14286	9.14286	9.14286	9.14286	9.14286
2020-02-24	0	0	0	0	0	0	0		0.714286	0.714286	0.714286	0.714286	0.714286	0.714286	0.714286		2020-02-24	0.142857	0.142857	0.142857	0.142857	0.142857	0.142857	0.142857		9.28571	9.28571	9.28571	9.28571	9.28571	9.28571	9.28571
2020-02-25	0.142857	0.142857	0.142857	0.142857	0.142857	0.142857	0.142857		0.857143	0.857143	0.857143	0.857143	0.857143	0.857143	0.857143		2020-02-25	-0.857143	-0.857143	-0.857143	-0.857143	-0.857143	-0.857143	-0.857143		8.42857	8.42857	8.42857	8.42857	8.42857	8.42857	8.42857
2020-02-26	1.28571	1.28571	1.28571	1.28571	1.28571	1.28571	1.28571		2.14286	2.14286	2.14286	2.14286	2.14286	2.14286	2.14286		2020-02-26	-1.71429	-1.71429	-1.71429	-1.71429	-1.71429	-1.71429	-1.71429		6.71429	6.71429	6.71429	6.71429	6.71429	6.71429	6.71429
2020-02-27	0.714286	0.714286	0.714286	0.714286	0.714286	0.714286	0.714286		2.85714	2.85714	2.85714	2.85714	2.85714	2.85714	2.85714		2020-02-27	-3.42857	-3.42857	-3.42857	-3.42857	-3.42857	-3.42857	-3.42857		3.28571	3.28571	3.28571	3.28571	3.28571	3.28571	3.28571
2020-02-28	2	2	2	2	2	2	2		4.85714	4.85714	4.85714	4.85714	4.85714	4.85714	4.85714		2020-02-28	-6.14286	-6.14286	-6.14286	-6.14286	-6.14286	-6.14286	-6.14286		-2.85714	-2.85714	-2.85714	-2.85714	-2.85714	-2.85714	-2.85714
2020-02-29	1	1	1	1	1	1	1		5.85714	5.85714	5.85714	5.85714	5.85714	5.85714	5.85714		2020-02-29	-4.71429	-4.71429	-4.71429	-4.71429	-4.71429	-4.71429	-4.71429		-7.57143	-7.57143	-7.57143	-7.57143	-7.57143	-7.57143	-7.57143
2020-03-01	0.714286	0.714286	0.714286	0.714286	0.714286	0.714286	0.714286		6.57143	6.57143	6.57143	6.57143	6.57143	6.57143	6.57143		2020-03-01	-2.14286	-2.14286	-2.14286	-2.14286	-2.14286	-2.14286	-2.14286		-9.71429	-9.71429	-9.71429	-9.71429	-9.71429	-9.71429	-9.71429
2020-03-02	-1.71429	-1.71429	-1.71429	-1.71429	-1.71429	-1.71429	-1.71429		4.85714	4.85714	4.85714	4.85714	4.85714	4.85714	4.85714		2020-03-02	-3	-3	-3	-3	-3	-3	-3		-12.7143	-12.7143	-12.7143	-12.7143	-12.7143	-12.7143	-12.7143
2020-03-03	0.285714	0.285714	0.285714	0.285714	0.285714	0.285714	0.285714		5.14286	5.14286	5.14286	5.14286	5.14286	5.14286	5.14286		2020-03-03	-2.14286	-2.14286	-2.14286	-2.14286	-2.14286	-2.14286	-2.14286		-14.8571	-14.8571	-14.8571	-14.8571	-14.8571	-14.8571	-14.8571
2020-03-04	-1.14286	-1.14286	-1.14286	-1.14286	-1.14286	-1.14286	-1.14286		4	4	4	4	4	4	4		2020-03-04	-1.28571	-1.28571	-1.28571	-1.28571	-1.28571	-1.28571	-1.28571		-16.1429	-16.1429	-16.1429	-16.1429	-16.1429	-16.1429	-16.1429
2020-03-05	0.571429	0.571429	0.571429	0.571429	0.571429	0.571429	0.571429		4.57143	4.57143	4.57143	4.57143	4.57143	4.57143	4.57143		2020-03-05	-0.571429	-0.571429	-0.571429	-0.571429	-0.571429	-0.571429	-0.571429		-16.7143	-16.7143	-16.7143	-16.7143	-16.7143	-16.7143	-16.7143
2020-03-06	-3.14286	-3.14286	-3.14286	-3.14286	-3.14286	-3.14286	-3.14286		1.42857	1.42857	1.42857	1.42857	1.42857	1.42857	1.42857		2020-03-06	-0.857143	-0.857143	-0.857143	-0.857143	-0.857143	-0.857143	-0.857143		-17.5714	-17.5714	-17.5714	-17.5714	-17.5714	-17.5714	-17.5714
2020-03-07	-0.428571	-0.428571	-0.428571	-0.428571	-0.428571	-0.428571	-0.428571		1	1	1	1	1	1	1		2020-03-07	0.142857	0.142857	0.142857	0.142857	0.142857	0.142857	0.142857		-17.4286	-17.4286	-17.4286	-17.4286	-17.4286	-17.4286	-17.4286
2020-03-08	-2.28571	-2.28571	-2.28571	-2.28571	-2.28571	-2.28571	-2.28571		-1.28571	-1.28571	-1.28571	-1.28571	-1.28571	-1.28571	-1.28571		2020-03-08	-0.714286	-0.714286	-0.714286	-0.714286	-0.714286	-0.714286	-0.714286		-18.1429	-18.1429	-18.1429	-18.1429	-18.1429	-18.1429	-18.1429
2020-03-09	1.85714	1.85714	1.85714	1.85714	1.85714	1.85714	1.85714		0.571429	0.571429	0.571429	0.571429	0.571429	0.571429	0.571429		2020-03-09	1	1	1	1	1	1	1		-17.1429	-17.1429	-17.1429	-17.1429	-17.1429	-17.1429	-17.1429
2020-03-10	0	0	0	0	0	0	0		0.571429	0.571429	0.571429	0.571429	0.571429	0.571429	0.571429		2020-03-10	1	1	1	1	1	1	1		-16.1429	-16.1429	-16.1429	-16.1429	-16.1429	-16.1429	-16.1429
2020-03-11	-1.11022e-16	-1.11022e-16	-1.11022e-16	-1.11022e-16	-1.11022e-16	-1.11022e-16	-1.11022e-16		0.571429	0.571429	0.571429	0.571429	0.571429	0.571429	0.571429		2020-03-11	0.285714	0.285714	0.285714	0.285714	0.285714	0.285714	0.285714		-15.8571	-15.8571	-15.8571	-15.8571	-15.8571	-15.8571	-15.8571
2020-03-12	-1.42857	-1.42857	-1.42857	-1.42857	-1.42857	-1.42857	-1.42857		-0.857143	-0.857143	-0.857143	-0.857143	-0.857143	-0.857143	-0.857143		2020-03-12	0.857143	0.857143	0.857143	0.857143	0.857143	0.857143	0.857143		-15	-15	-15	-15	-15	-15	-15
2020-03-13	1.28571	1.28571	1.28571	1.28571	1.28571	1.28571	1.28571		0.428571	0.428571	0.428571	0.428571	0.428571	0.428571	0.428571		2020-03-13	1.28571	1.28571	1.28571	1.28571	1.28571	1.28571	1.28571		-13.7143	-13.7143	-13.7143	-13.7143	-13.7143	-13.7143	-13.7143
2020-03-14	-0.714286	-0.714286	-0.714286	-0.714286	-0.714286	-0.714286	-0.714286		-0.285714	-0.285714	-0.285714	-0.285714	-0.285714	-0.285714	-0.285714		2020-03-14	0	0	0	0	0	0	0		-13.7143	-13.7143	-13.7143	-13.7143	-13.7143	-13.7143	-13.7143
2020-03-15	1.57143	1.57143	1.57143	1.57143	1.57143	1.57143	1.57143		1.28571	1.28571	1.28571	1.28571	1.28571	1.28571	1.28571		2020-03-15	1.14286	1.14286	1.14286	1.14286	1.14286	1.14286	1.14286		-12.5714	-12.5714	-12.5714	-12.5714	-12.5714	-12.5714	-12.5714
2020-03-16	-0.142857	-0.142857	-0.142857	-0.142857	-0.142857	-0.142857	-0.142857		1.14286	1.14286	1.14286	1.14286	1.14286	1.14286	1.14286		2020-03-16	0.571429	0.571429	0.571429	0.571429	0.571429	0.571429	0.571429		-12	-12	-12	-12	-12	-12	-12
2020-03-17	0	0	0	0	0	0	0		1.14286	1.14286	1.14286	1.14286	1.14286	1.14286	1.14286		2020-03-17	1	1	1	1	1	1	1		-11	-11	-11	-11	-11	-11	-11
2020-03-18	-0.285714	-0.285714	-0.285714	-0.285714	-0.285714	-0.285714	-0.285714		0.857143	0.857143	0.857143	0.857143	0.857143	0.857143	0.857143		2020-03-18	1.85714	1.85714	1.85714	1.85714	1.85714	1.85714	1.85714		-9.14286	-9.14286	-9.14286	-9.14286	-9.14286	-9.14286	-9.14286
2020-03-19	1.42857	1.42857	1.42857	1.42857	1.42857	1.42857	1.42857		2.28571	2.28571	2.28571	2.28571	2.28571	2.28571	2.28571		2020-03-19	3.14286	3.14286	3.14286	3.14286	3.14286	3.14286	3.14286		-6	-6	-6	-6	-6	-6	-6
2020-03-20	-0.571429	-0.571429	-0.571429	-0.571429	-0.571429	-0.571429	-0.571429		1.71429	1.71429	1.71429	1.71429	1.71429	1.71429	1.71429		2020-03-20	1.42857	1.42857	1.42857	1.42857	1.42857	1.42857	1.42857		-4.57143	-4.57143	-4.57143	-4.57143	-4.57143	-4.57143	-4.57143
2020-03-21	0.285714	0.285714	0.285714	0.285714	0.285714	0.285714	0.285714		2	2	2	2	2	2	2		2020-03-21	1.14286	1.14286	1.14286	1.14286	1.14286	1.14286	1.14286		-3.42857	-3.42857	-3.42857	-3.42857	-3.42857	-3.42857	-3.42857
2020-03-22	-0.285714	-0.285714	-0.285714	-0.285714	-0.285714	-0.285714	-0.285714		1.71429	1.71429	1.71429	1.71429	1.71429	1.71429	1.71429		2020-03-22	0.142857	0.142857	0.142857	0.142857	0.142857	0.142857	0.142857		-3.28571	-3.28571	-3.28571	-3.28571	-3.28571	-3.28571	-3.28571
2020-03-23	0.571429	0.571429	0.571429	0.571429	0.571429	0.571429	0.571429		2.28571	2.28571	2.28571	2.28571	2.28571	2.28571	2.28571		2020-03-23	0.428571	0.428571	0.428571	0.428571	0.428571	0.428571	0.428571		-2.85714	-2.85714	-2.85714	-2.85714	-2.85714	-2.85714	-2.85714
2020-03-24	0.714286	0.714286	0.714286	0.714286	0.714286	0.714286	0.714286		3	3	3	3	3	3	3		2020-03-24	-0.714286	-0.714286	-0.714286	-0.714286	-0.714286	-0.714286	-0.714286		-3.57143	-3.57143	-3.57143	-3.57143	-3.57143	-3.57143	-3.57143
2020-03-25	-1.28571	-1.28571	-1.28571	-1.28571	-1.28571	-1.28571	-1.28571		1.71429	1.71429	1.71429	1.71429	1.71429	1.71429	1.71429		2020-03-25	-2.14286	-2.14286	-2.14286	-2.14286	-2.14286	-2.14286	-2.14286		-5.71429	-5.71429	-5.71429	-5.71429	-5.71429	-5.71429	-5.71429
2020-03-26	-0.571429	-0.571429	-0.571429	-0.571429	-0.571429	-0.571429	-0.571429		1.14286	1.14286	1.14286	1.14286	1.14286	1.14286	1.14286		2020-03-26	-3.42857	-3.42857	-3.42857	-3.42857	-3.42857	-3.42857	-3.42857		-9.14286	-9.14286	-9.14286	-9.14286	-9.14286	-9.14286	-9.14286
2020-03-27	0.428571	0.428571	0.428571	0.428571	0.428571	0.428571	0.428571		1.57143	1.57143	1.57143	1.57143	1.57143	1.57143	1.57143		2020-03-27	-0.857143	-0.857143	-0.857143	-0.857143	-0.857143	-0.857143	-0.857143		-10	-10	-10	-10	-10	-10	-10
2020-03-28	0.142857	0.142857	0.142857	0.142857	0.142857	0.142857	0.142857		1.71429	1.71429	1.71429	1.71429	1.71429	1.71429	1.71429		2020-03-28	-1	-1	-1	-1	-1	-1	-1		-11	-11	-11	-11	-11	-11	-11
2020-03-29	0.857143	0.857143	-0.0520544	-0.129778	0.857143	0.857143	0.857143		2.57143	2.57143	1.66223	1.58451	2.57143	2.57143	2.57143		2020-03-29	-0.571429	-0.571429	-0.571429	-0.571429	-0.571429	-0.571429	-0.571429		-11.5714	-11.5714	-11.5714	-11.5714	-11.5714	-11.5714	-11.5714
2020-03-30	-2.42857	-2.42857	-0.208276	-0.323882	-2.42857	-2.42857	-2.42857		0.142857	0.142857	1.45396	1.26063	0.142857	0.142857	0.142857		2020-03-30	-2.57143	-2.57143	-2.57143	-2.57143	-2.57143	-2.57143	-2.57143		-14.1429	-14.1429	-14.1429	-14.1429	-14.1429	-14.1429	-14.1429
2020-03-31	-0.142857	-0.142857	0.545299	0.347897	-0.142857	-0.142857	-0.142857		-1.11022e-16	-1.11022e-16	1.99925	1.60852	-1.11022e-16	-1.11022e-16	-1.11022e-16		2020-03-31	-0.857143	-0.857143	-0.857143	-0.857143	-0.857143	-0.857143	-0.857143		-15	-15	-15	-15	-15	-15	-15
2020-04-01	2	-0.173421	-0.20741	-0.309557	-0.366525	2	2		2	-0.173421	1.79184	1.29897	-0.366525	2	2		2020-04-01	-0.285714	-0.285714	-0.285714	-0.285714	-0.285714	-0.285714	-0.285714		-15.2857	-15.2857	-15.2857	-15.2857	-15.2857	-15.2857	-15.2857
2020-04-02	1.14286	0.0498861	-0.0519825	-0.129615	-0.0726024	1.14286	1.14286		3.14286	-0.123535	1.73986	1.16935	-0.439127	3.14286	3.14286		2020-04-02	0.428571	0.428571	0.428571	0.428571	0.428571	0.428571	0.428571		-14.8571	-14.8571	-14.8571	-14.8571	-14.8571	-14.8571	-14.8571
2020-04-03	0.142857	-0.117412	-0.188525	-0.326148	-0.242923	0.142857	0.142857		3.28571	-0.240948	1.55134	0.843202	-0.68205	3.28571	3.28571		2020-04-03	-1.71429	-1.71429	-1.71429	-1.71429	-1.71429	-1.71429	-1.71429		-16.5714	-16.5714	-16.5714	-16.5714	-16.5714	-16.5714	-16.5714
2020-04-04	1.28571	0.185877	0.135797	0.0120977	-0.00698976	1.28571	1.28571		4.57143	-0.0550701	1.68713	0.8553	-0.68904	4.57143	4.57143		2020-04-04	-0.714286	-0.714286	-0.714286	-0.714286	-0.714286	-0.714286	-0.714286		-17.2857	-17.2857	-17.2857	-17.2857	-17.2857	-17.2857	-17.2857
2020-04-05	-0.142857	-0.25145	-0.36895	-0.484221	-0.346081	-0.142857	-0.142857		4.42857	-0.30652	1.31818	0.371079	-1.03512	4.42857	4.42857		2020-04-05	-1.28571	-1.28571	-1.28571	-1.28571	-1.28571	-1.28571	-1.28571		-18.5714	-18.5714	-18.5714	-18.5714	-18.5714	-18.5714	-18.5714
2020-04-06	1.57143	0.154028	0.0448451	-0.102708	0.0613339	1.57143	1.57143		6	-0.152492	1.36303	0.268371	-0.973787	6	6		2020-04-06	0.428571	0.428571	0.428571	0.428571	0.428571	0.428571	0.428571		-18.1429	-18.1429	-18.1429	-18.1429	-18.1429	-18.1429	-18.1429
2020-04-07	-1.14286	-0.308224	-0.413826	-0.507759	-0.466546	-0.649842	-0.308224		4.85714	-0.460716	0.949204	-0.239389	-1.44033	5.35016	5.69178		2020-04-07	-1.28571	-1.28571	-0.138777	-0.173339	-1.28571	-1.28571	-1.28571		-19.4286	-19.4286	-18.2816	-18.3162	-19.4286	-19.4286	-19.4286
2020-04-08	-0.714286	0.4318	0.396635	0.18459	0.251624	-0.531681	0.4318		4.14286	-0.0289161	1.34584	-0.0547985	-1.18871	4.81848	6.12358		2020-04-08	-1.14286	-1.14286	-0.975767	-0.92227	-1.14286	-1.14286	-1.14286		-20.5714	-20.5714	-19.2574	-19.2385	-20.5714	-20.5714	-20.5714
2020-04-09	-0.428571	-0.247178	-0.345021	-0.493077	-0.410421	-0.615863	-0.247178		3.71429	-0.276094	1.00082	-0.547875	-1.59913	4.20261	5.8764		2020-04-09	-2	-2	-1.08532	-0.985888	-2	-2	-2		-22.5714	-22.5714	-20.3427	-20.2244	-22.5714	-22.5714	-22.5714
2020-04-10	-4.14286	0.13438	-0.0153057	-0.186179	0.0292079	-0.710324	0.13438		-0.428571	-0.141714	0.985511	-0.734054	-1.56992	3.49229	6.01078		2020-04-10	-5	-1.53247	-1.56269	-1.40927	-1.09841	-5	-5		-27.5714	-24.1039	-21.9054	-21.6336	-23.6698	-27.5714	-27.5714
2020-04-11	-3.42857	0.140192	0.0516585	-0.250871	0.041457	-0.720981	0.140192		-3.85714	-0.00152158	1.03717	-0.984925	-1.52847	2.77131	6.15097		2020-04-11	-2.42857	-3.23248	-3.3655	-3.01912	-2.99453	-2.42857	-2.42857		-30	-27.3364	-25.2709	-24.6527	-26.6644	-30	-30
2020-04-12	-0.428571	-0.0207569	-0.213871	-0.390643	-0.0740624	-0.825722	-0.0207569		-4.28571	-0.0222785	0.823299	-1.37557	-1.60253	1.94559	6.13021		2020-04-12	-0.714286	-1.92445	-1.98499	-1.79268	-1.78432	-0.714286	-0.714286		-30.7143	-29.2608	-27.2559	-26.4454	-28.4487	-30.7143	-30.7143
2020-04-13	0.714286	-0.24079	-0.41879	-0.592136	-0.322584	-0.768231	-0.24079		-3.57143	-0.263068	0.404508	-1.9677	-1.92511	1.17736	5.88942		2020-04-13	-0.857143	-1.2553	-1.21452	-1.10918	0.0518054	-0.857143	-0.857143		-31.5714	-30.5161	-28.4704	-27.5546	-28.3969	-31.5714	-31.5714
2020-04-14	0.428571	-0.0967371	-0.260394	-0.393143	-0.242492	-0.635921	-0.0967371		-3.14286	-0.359805	0.144114	-2.36085	-2.16761	0.541436	5.79269		2020-04-14	-0.857143	-0.746119	-0.70933	-0.720403	-0.569651	-0.857143	-0.857143		-32.4286	-31.2622	-29.1797	-28.275	-28.9665	-32.4286	-32.4286
2020-04-15	0.142857	-0.0972163	-0.215212	-0.401099	-0.27032	-0.561177	-0.0972163		-3	-0.457022	-0.0710973	-2.76194	-2.43793	-0.019741	5.69547		2020-04-15	-1.42857	-0.881359	-0.866155	-0.819018	-0.931215	-1.42857	-1.42857		-33.8571	-32.1436	-30.0459	-29.094	-29.8978	-33.8571	-33.8571
2020-04-16	-1.85714	-0.0102015	-0.127578	-0.281105	-0.208923	-0.514033	-0.0102015		-4.85714	-0.467223	-0.198675	-3.04305	-2.64685	-0.533774	5.68527		2020-04-16	-1.71429	-1.04604	-1.05966	-0.996244	-0.724729	-0.729583	-1.04604		-35.5714	-33.1896	-31.1056	-30.0903	-30.6225	-34.5867	-34.9032
2020-04-17	2.85714	0.179658	0.122172	-0.126428	-0.0276448	-0.465358	0.179658		-2	-0.287565	-0.0765031	-3.16948	-2.67449	-0.999132	5.86493		2020-04-17	1.57143	-1.34544	-1.37445	-1.25605	-1.10591	-0.774114	-1.34544		-34	-34.5351	-32.48	-31.3463	-31.7284	-35.3608	-36.2486
2020-04-18	1	-0.474038	-0.642783	-0.665136	-0.690123	-0.469115	-0.474038		-1	-0.761603	-0.719286	-3.83461	-3.36462	-1.46825	5.39089		2020-04-18	-0.142857	0.374646	0.455915	0.351623	0.718456	-0.823987	0.374646		-34.1429	-34.1604	-32.0241	-30.9947	-31.0099	-36.1848	-35.874
2020-04-19	-0.857143	0.227455	0.146784	-0.0815496	0.0474801	-0.465939	0.227455		-1.85714	-0.534148	-0.572503	-3.91616	-3.31714	-1.93419	5.61834		2020-04-19	-1.42857	-0.5587	-0.531474	-0.51884	0.178679	-0.884413	-0.5587		-35.5714	-34.7191	-32.5556	-31.5135	-30.8313	-37.0692	-36.4327
2020-04-20	-1.57143	-0.154588	-0.261279	-0.414639	-0.34652	-0.438349	-0.154588		-3.42857	-0.688737	-0.833782	-4.3308	-3.66366	-2.37254	5.46375		2020-04-20	-1.71429	-0.742675	-0.794438	-0.761551	-1.33516	-0.465841	-0.742675		-37.2857	-35.4618	-33.35	-32.2751	-32.1664	-37.5351	-37.1754
2020-04-21	-1.42857	0.23547	0.156032	-0.059407	0.0499503	-0.403786	0.23547		-4.85714	-0.453267	-0.67775	-4.39021	-3.61371	-2.77632	5.69923		2020-04-21	-1.57143	-1.08606	-1.15642	-1.05549	-0.958206	-0.426577	-1.08606		-38.8571	-36.5479	-34.5064	-33.3306	-33.1246	-37.9617	-38.2614
2020-04-22	-0.571429	-0.186499	-0.323465	-0.479987	-0.26985	-0.555833	-0.186499		-5.42857	-0.639766	-1.00121	-4.8702	-3.88356	-3.33215	5.51273		2020-04-22	-0.714286	-1.2595	-1.32648	-1.1782	-0.748165	-0.517763	-1.2595		-39.5714	-37.8074	-35.8329	-34.5088	-33.8728	-38.4794	-39.5209
2020-04-23	0.857143	-0.062489	-0.237769	-0.360901	-0.0825488	-0.586021	-0.062489		-4.57143	-0.702255	-1.23898	-5.2311	-3.96611	-3.91817	5.45024		2020-04-23	0.285714	-0.8116	-0.83457	-0.75361	-0.540125	-0.549114	-0.8116		-39.2857	-38.619	-36.6675	-35.2624	-34.4129	-39.0285	-40.3325
2020-04-24	-0.714286	-0.347849	-0.51862	-0.597917	-0.355508	-0.542941	-0.347849		-5.28571	-1.0501	-1.7576	-5.82902	-4.32161	-4.46112	5.10239		2020-04-24	-0.571429	-0.136979	-0.121369	-0.133294	0.194095	-0.432422	-0.136979		-39.8571	-38.756	-36.7888	-35.3957	-34.2188	-39.461	-40.4695
2020-04-25	0.285714	0.12071	0.0103666	-0.126038	0.0739897	-0.403674	0.12071		-5	-0.929395	-1.74724	-5.95505	-4.24762	-4.86479	5.2231		2020-04-25	-0.142857	-0.395878	-0.418357	-0.411056	-0.238206	-0.298829	-0.395878		-40	-39.1518	-37.2072	-35.8067	-34.457	-39.7598	-40.8654
2020-04-26	0.142857	-0.215099	-0.287831	-0.36307	-0.348755	-0.21739	-0.215099		-4.85714	-1.14449	-2.03507	-6.31812	-4.59638	-5.08218	5.008		2020-04-26	0	-0.115678	-0.130725	-0.149434	-0.282072	-0.193067	-0.115678		-40	-39.2675	-37.3379	-35.9562	-34.7391	-39.9529	-40.981
2020-04-27	-0.285714	0.100327	0.0111418	-0.0923622	0.025507	-0.292663	0.100327		-5.14286	-1.04417	-2.02393	-6.41048	-4.57087	-5.37484	5.10832		2020-04-27	-1.28571	-0.197171	-0.215204	-0.197818	0.108187	-0.20959	-0.197171		-41.2857	-39.4647	-37.5531	-36.154	-34.6309	-40.1624	-41.1782
2020-04-28	1.14286	-0.184889	-0.279888	-0.367086	-0.213181	-0.296727	-0.184889		-4	-1.22906	-2.30382	-6.77757	-4.78405	-5.67157	4.92344		2020-04-28	0.285714	-0.772562	-0.840806	-0.763632	-0.701695	-0.177115	-0.772562		-41	-40.2372	-38.3939	-36.9176	-35.3326	-40.3396	-41.9508
2020-04-29	0.285714	-0.108845	-0.220359	-0.236698	-0.146642	-0.229104	-0.108845		-3.71429	-1.3379	-2.52417	-7.01427	-4.9307	-5.90067	4.81459		2020-04-29	-0.285714	0.0943346	0.0882261	0.0568691	-0.0059253	-0.115884	0.0943346		-41.2857	-40.1429	-38.3057	-36.8608	-35.3385	-40.4554	-41.8564
2020-04-30	-0.285714	0.00227952	-0.0289613	-0.120238	-0.0692568	-0.105482	0.00227952		-4	-1.33562	-2.55314	-7.13451	-4.99995	-6.00616	4.81687		2020-04-30	-0.428571	-0.0519514	-0.0919092	-0.103358	0.308157	0.0340284	-0.0519514		-41.7143	-40.1949	-38.3976	-36.9641	-35.0304	-40.4214	-41.9084
2020-05-01	-0.142857	0.0823668	0.0658813	0.0220453	-0.0297107	0.00244341	0.0823668		-4.14286	-1.25326	-2.48725	-7.11246	-5.02966	-6.00371	4.89924		2020-05-01	-1.42857	0.0332465	-0.0202351	-0.045863	-0.283488	0.193426	0.0332465		-43.1429	-40.1616	-38.4179	-37.01	-35.3139	-40.228	-41.8751
2020-05-02	-0.714286	0.0811802	0.103671	0.0384262	-0.0367261	0.0805826	0.0811802		-4.85714	-1.17207	-2.38358	-7.07404	-5.06639	-5.92313	4.98042		2020-05-02	-1.28571	-0.505696	-0.607469	-0.555191	-0.633179	0.237957	-0.505696		-44.4286	-40.6673	-39.0253	-37.5652	-35.947	-39.99	-42.3808
2020-05-03	-0.285714	0.113909	0.107603	0.0681762	0.0663847	0.0138016	0.113909		-5.14286	-1.05817	-2.27598	-7.00586	-5	-5.90933	5.09433		2020-05-03	-1.28571	-0.849277	-0.942633	-0.815175	-0.717886	0.00276391	-0.849277		-45.7143	-41.5166	-39.968	-38.3803	-36.6649	-39.9873	-43.2301
2020-05-04	-0.714286	0.0227727	0.0331653	0.0107803	-0.0308591	0.102357	0.0227727		-5.85714	-1.03539	-2.24281	-6.99508	-5.03086	-5.80697	5.1171		2020-05-04	-0.428571	-0.404368	-0.487698	-0.467506	-0.3535	0.153056	-0.404368		-46.1429	-41.921	-40.4557	-38.8478	-37.0184	-39.8342	-43.6345
2020-05-05	-0.285714	0.230481	0.288924	0.258509	0.131946	0.237966	0.230481		-6.14286	-0.804912	-1.95389	-6.73657	-4.89892	-5.569	5.34758		2020-05-05	-0.142857	0.111457	0.051351	0.0176967	0.0555446	0.281083	0.111457		-46.2857	-41.8095	-40.4043	-38.8301	-36.9629	-39.5531	-43.523
2020-05-06	0	-0.0147779	-0.00955659	-0.0165411	-0.0313624	0.0758709	-0.0147779		-6.14286	-0.81969	-1.96345	-6.75311	-4.93028	-5.49313	5.3328		2020-05-06	0.428571	-0.029486	-0.0846447	-0.0664246	0.0853094	0.180888	-0.029486		-45.8571	-41.839	-40.4889	-38.8966	-36.8776	-39.3722	-43.5525
2020-05-07	0	0.00200163	-0.0405431	-0.0239002	0.0723035	-0.0291698	0.00200163		-6.14286	-0.817688	-2.00399	-6.77701	-4.85797	-5.5223	5.3348		2020-05-07	-0.571429	0.217542	0.182131	0.181027	0.263534	0.184808	0.217542		-46.4286	-41.6214	-40.3068	-38.7155	-36.614	-39.1874	-43.335
2020-05-08	0.571429	-0.052983	-0.0752905	-0.0634981	0.00458668	0.00756295	-0.052983		-5.57143	-0.870671	-2.07928	-6.84051	-4.85339	-5.51474	5.28182		2020-05-08	0.857143	-0.164138	-0.231305	-0.21028	-0.134804	0.223054	-0.164138		-45.5714	-41.7856	-40.5381	-38.9258	-36.7488	-38.9644	-43.4991
2020-05-09	1.14286	-0.0227142	-0.0443959	-0.00300407	0.0168775	0.0338474	-0.0227142		-4.42857	-0.893385	-2.12368	-6.84351	-4.83651	-5.48089	5.25911		2020-05-09	2.14286	0.610819	0.598693	0.525832	0.447134	0.278718	0.610819		-43.4286	-41.1748	-39.9394	-38.4	-36.3017	-38.6857	-42.8883
2020-05-10	0.428571	-0.024283	-0.0069087	0.0296357	-0.0321097	0.138582	-0.024283		-4	-0.917668	-2.13058	-6.81388	-4.86862	-5.34231	5.23482		2020-05-10	2.14286	1.35138	1.38597	1.22337	1.58822	0.36778	1.35138		-41.2857	-39.8234	-38.5535	-37.1766	-34.7135	-38.3179	-41.5369
2020-05-11	1.71429	0.155279	0.212383	0.233809	0.113463	0.23599	0.155279		-2.28571	-0.76239	-1.9182	-6.58007	-4.75516	-5.10632	5.3901		2020-05-11	2.71429	1.53559	1.55951	1.37292	1.37761	0.540654	1.53559		-38.5714	-38.2878	-36.9939	-35.8037	-33.3359	-37.7772	-40.0013
2020-05-12	0	-0.0961973	-0.0656877	0.00926071	-0.125406	0.209921	-0.0961973		-2.28571	-0.858587	-1.98389	-6.57081	-4.88056	-4.8964	5.2939		2020-05-12	0.857143	1.52424	1.56409	1.41592	1.28081	0.449563	1.52424		-37.7143	-36.7635	-35.4299	-34.3878	-32.0551	-37.3277	-38.4771
2020-05-13	-0.142857	0.252387	0.304596	0.301274	0.264964	0.159275	0.252387		-2.42857	-0.606201	-1.67929	-6.26953	-4.6156	-4.73712	5.54629		2020-05-13	0.285714	0.603186	0.580255	0.523136	0.591664	0.366941	0.603186		-37.4286	-36.1604	-34.8496	-33.8646	-31.4634	-36.9607	-37.8739
2020-05-14	-1.71429	-0.0376885	-0.000363916	0.0503036	-0.0172285	0.166215	-0.0376885		-4.14286	-0.643889	-1.67966	-6.21923	-4.63283	-4.57091	5.5086		2020-05-14	-0.428571	-0.00420194	-0.0203081	-0.0203049	-0.191331	-0.0334383	-0.00420194		-37.8571	-36.1646	-34.8699	-33.885	-31.6547	-36.9942	-37.8781
2020-05-15	1.42857	0.349527	0.412501	0.398671	0.405729	0.160585	0.349527		-2.71429	-0.294362	-1.26716	-5.82056	-4.2271	-4.41033	5.85813		2020-05-15	2	-0.301412	-0.346438	-0.314857	-0.176032	-0.102119	-0.301412		-35.8571	-36.466	-35.2163	-34.1998	-31.8308	-37.0963	-38.1795
2020-05-16	-1.42857	-0.423756	-0.479266	-0.326076	-0.262137	0.0100371	-0.423756		-4.14286	-0.718118	-1.74642	-6.14663	-4.48924	-4.40029	5.43437		2020-05-16	-0.857143	0.824508	0.882489	0.782296	1.0677	-0.180048	0.824508		-36.7143	-35.6415	-34.3339	-33.4175	-30.7631	-37.2763	-37.355
2020-05-17	0	0.531261	0.613119	0.586378	0.61129	0.2246	0.531261		-4.14286	-0.186857	-1.13331	-5.56026	-3.87795	-4.17569	5.96563		2020-05-17	-0.285714	0.0175221	-0.0494854	-0.0968441	0.0610589	0.211396	0.0175221		-37	-35.6239	-34.3833	-33.5144	-30.702	-37.0649	-37.3375
2020-05-18	0.428571	-0.271457	-0.227336	-0.111202	-0.229144	0.240343	-0.271457		-3.71429	-0.458314	-1.36064	-5.67146	-4.10709	-3.93534	5.69418		2020-05-18	0	-0.0552822	-0.115332	-0.0992561	-0.684496	0.184237	-0.0552822		-37	-35.6792	-34.4987	-33.6136	-31.3865	-36.8807	-37.3928
2020-05-19	0	0.329622	0.375813	0.435027	0.411455	0.221059	0.329622		-3.71429	-0.128691	-0.984828	-5.23643	-3.69563	-3.71429	6.0238		2020-05-19	0.428571	0.305709	0.257494	0.210554	0.548454	0.309266	0.305709		-36.5714	-35.3735	-34.2412	-33.4031	-30.838	-36.5714	-37.0871
